# Supplementary material for: Boosting recovery before surgery: The impact of prehabilitation on upper gastrointestinal cancer patients – A quantitative comparative analysis
Source: PLoS One. 2025 Mar 18;20(3):e0315734. doi: 10.1371/journal.pone.0315734 (PMC11918424; doi:10.1371/journal.pone.0315734)
Supplement: S2 Table — (XLSX) [file pone.0315734.s004.xlsx]

## Sheet: Exclude studies 
DOI	Reason for exclusion
10.1097/MD.0000000000020687	Participants not met the inclusion criteria
10.1016/j.jss.2020.07.043	Participants not met the inclusion criteria
10.3390/curroncol30020118	Participants not met the inclusion criteria
10.1007/978-1-0716-0377-2_26	Participants not met the inclusion criteria
10.1007/s11605-020-04561-2	Participants not met the inclusion criteria
10.1016/j.jss.2019.04.022	Outcomes not met the inclusion criteria
10.1016/j.ejso.2019.08.005	Outcomes not met the inclusion criteria
10.1002/bjs.10516	Incomplete data
10.1136/bmjopen-2016-012876	Participants not met the inclusion criteria
10.1093/dote/doaa086	Outcomes not met the inclusion criteria
10.3390/nu15092133	Exact data could not be retrieved
10.1089/cbr.2020.3970	Participants not met the inclusion criteria
10.3390/curroncol30020128	Exact data could not be retrieved
10.1177/23743735211060769	Participants not met the inclusion criteria
10.1111/ans.16590	Exact data could not be retrieved
10.1186/s40814-020-00597-y	Outcomes not met the inclusion criteria
10.2196/46765	Outcomes not met the inclusion criteria
10.1186/s13063-020-04311-4	Exact data could not be retrieved
10.1093/dote/doaa121	Participants not met the inclusion criteria
10.21873/invivo.13036	Incomplete data
10.1016/j.jss.2020.07.037	Outcomes not met the inclusion criteria
10.1186/s12943-022-01499-8	Outcomes not met the inclusion criteria
10.1016/j.jtcvs.2021.08.082	Participants not met the inclusion criteria
10.1245/s10434-022-11509-0	Participants not met the inclusion criteria
10.1080/07315724.2021.1880986	Outcomes not met the inclusion criteria
10.1002/cam4.5131	Exact data could not be retrieved
10.3390/diagnostics12123194	Participants not met the inclusion criteria
10.1038/s41389-022-00379-6	Participants not met the inclusion criteria
10.1097/MD.0000000000030582	Exact data could not be retrieved
10.3390/jcm11185318	Outcomes not met the inclusion criteria
10.1016/j.amjsurg.2022.11.032	Participants not met the inclusion criteria
10.1093/ajcn/nqab367	Incomplete data
10.1007/s00423-022-02627-0	Participants not met the inclusion criteria
10.21873/anticanres.16074	Incomplete data
10.1055/s-0041-1739176	Exact data could not be retrieved
10.21873/anticanres.13053	Participants not met the inclusion criteria
10.1038/s41416-018-0148-0	Participants not met the inclusion criteria
10.3892/or.2018.6478	Outcomes not met the inclusion criteria
10.1245/s10434-018-6452-3	Outcomes not met the inclusion criteria
10.4103/0973-1482.183180	Exact data could not be retrieved
10.3748/wjg.v24.i45.5154	Outcomes not met the inclusion criteria
10.1016/j.suronc.2018.07.006	Incomplete data
10.7759/cureus.49245	Participants not met the inclusion criteria
10.1007/s11605-018-3787-9	Participants not met the inclusion criteria
10.1016/j.clnesp.2020.09.016	Incomplete data
10.1136/bmjopen-2018-023190	Outcomes not met the inclusion criteria
10.1111/biom.12842	Participants not met the inclusion criteria
10.1159/000503558	Outcomes not met the inclusion criteria
10.1097/PPO.0b013e318074e351	Outcomes not met the inclusion criteria
10.1016/j.nut.2019.110558	Participants not met the inclusion criteria
10.1007/s10120-019-00980-6	Exact data could not be retrieved
10.1002/cam4.3604	Exact data could not be retrieved
10.1002/ijc.32597	Participants not met the inclusion criteria
10.1016/j.jtcvs.2020.02.133	Exact data could not be retrieved
10.1016/j.suronc.2020.08.026	Participants not met the inclusion criteria
10.21873/invivo.12184	Participants not met the inclusion criteria
10.1002/jso.25990	Participants not met the inclusion criteria
10.1159/000444702	Records excluded by titles or abstracts
10.3748/wjg.v21.i47.13339	Records excluded by titles or abstracts
10.1007/s00464-016-5236-8	Records excluded by titles or abstracts
10.1186/s12885-019-6218-8	Records excluded by titles or abstracts
10.1002/jso.22127	Records excluded by titles or abstracts
10.1097/mjt.0000000000000547	Records excluded by titles or abstracts
10.1245/s10434-012-2267-9	Records excluded by titles or abstracts
10.1245/s10434-017-5827-1	Records excluded by titles or abstracts
10.1111/j.1365-2702.2006.01412.x	Records excluded by titles or abstracts
10.21873/invivo.11849	Records excluded by titles or abstracts
10.1007/s10120-018-0873-3	Records excluded by titles or abstracts
10.1007/s00595-020-01956-1	Records excluded by titles or abstracts
10.1016/j.ejso.2017.04.003	Records excluded by titles or abstracts
10.1007/s00268-010-0738-3	Records excluded by titles or abstracts
10.1111/aas.13292	Records excluded by titles or abstracts
10.2217/fon-2018-0581	Records excluded by titles or abstracts
10.1016/j.critrevonc.2016.01.017	Records excluded by titles or abstracts
10.1016/j.clnu.2011.02.006	Records excluded by titles or abstracts
10.1037/hea0000781	Records excluded by titles or abstracts
10.1053/j.jvca.2014.10.029	Records excluded by titles or abstracts
10.1016/j.ijsu.2015.05.021	Records excluded by titles or abstracts
10.1007/978-3-540-70579-6_12	Records excluded by titles or abstracts
10.1002/bjs.11223	Records excluded by titles or abstracts
10.1016/j.canrad.2016.07.100	Records excluded by titles or abstracts
10.4149/neo_2016_419	Records excluded by titles or abstracts
10.1007/s00520-018-4112-6	Records excluded by titles or abstracts
10.1097/sla.0000000000003278	Records excluded by titles or abstracts
10.1186/s12885-017-3197-5	Records excluded by titles or abstracts
10.1097/SLA.0b013e318211d8bf	Records excluded by titles or abstracts
10.1016/j.soc.2016.10.003	Records excluded by titles or abstracts
10.1007/s10151-015-1407-1	Records excluded by titles or abstracts
10.1093/dote/doz058	Records excluded by titles or abstracts
10.1016/j.amjsurg.2016.10.036	Records excluded by titles or abstracts
10.1002/pon.4655	Records excluded by titles or abstracts
10.1016/j.cct.2016.03.001	Records excluded by titles or abstracts
10.1158/1940-6207.Capr-20-0188	Records excluded by titles or abstracts
10.1007/s00104-016-0181-6	Records excluded by titles or abstracts
10.1097/phm.0000000000001108	Records excluded by titles or abstracts
10.1097/phm.0000000000001025	Records excluded by titles or abstracts
10.1002/jcsm.12170	Records excluded by titles or abstracts
10.14694/EdBook_AM.2014.34.e172	Records excluded by titles or abstracts
10.1007/s11764-019-00778-6	Records excluded by titles or abstracts
10.1097/md.0000000000001383	Records excluded by titles or abstracts
10.1097/md.0000000000008209	Records excluded by titles or abstracts
10.1007/s10120-011-0115-4	Records excluded by titles or abstracts
10.1001/jamasurg.2019.5474	Records excluded by titles or abstracts
10.1093/annonc/mdn438	Records excluded by titles or abstracts
10.1245/s10434-016-5601-9	Records excluded by titles or abstracts
10.3748/wjg.v20.i2.578	Records excluded by titles or abstracts
10.1016/j.jpainsymman.2012.05.006	Records excluded by titles or abstracts
10.4103/ijc.IJC_294_18	Records excluded by titles or abstracts
10.1111/jgh.14055	Records excluded by titles or abstracts
10.1245/s10434-013-3394-7	Records excluded by titles or abstracts
10.1371/journal.pone.0190711	Records excluded by titles or abstracts
10.1245/s10434-015-4925-1	Records excluded by titles or abstracts
10.1002/bjs5.50110	Records excluded by titles or abstracts
10.1016/j.nut.2019.110590	Records excluded by titles or abstracts
10.1016/j.soncn.2019.150975	Records excluded by titles or abstracts
10.1158/1055-9965.Epi-15-1267	Records excluded by titles or abstracts
10.1186/s12885-020-06941-y	Records excluded by titles or abstracts
10.1186/s12967-015-0409-0	Records excluded by titles or abstracts
10.1007/s11764-015-0490-7	Records excluded by titles or abstracts
10.1002/14651858.CD008415.pub2	Records excluded by titles or abstracts
10.1111/codi.15342	Records excluded by titles or abstracts
10.1586/14737140.6.4.581	Records excluded by titles or abstracts
10.3389/fimmu.2020.609337	Records excluded by titles or abstracts
10.1016/j.suc.2019.02.002	Records excluded by titles or abstracts
10.1002/jso.23857	Records excluded by titles or abstracts
10.1016/j.ejso.2019.10.011	Records excluded by titles or abstracts
10.1245/s10434-008-0117-6	Records excluded by titles or abstracts
10.1016/j.pec.2017.05.034	Records excluded by titles or abstracts
10.1002/cncr.30692	Records excluded by titles or abstracts
10.1016/j.bja.2017.11.001	Records excluded by titles or abstracts
10.1007/s10120-018-00910-y	Records excluded by titles or abstracts
10.1002/jso.24894	Records excluded by titles or abstracts
10.23736/s0026-4806.16.04628-0	Records excluded by titles or abstracts
10.1016/j.radonc.2006.01.009	Records excluded by titles or abstracts
10.1016/j.suc.2016.11.003	Records excluded by titles or abstracts
10.1097/aln.0000000000000393	Records excluded by titles or abstracts
10.1055/s-0034-1393235	Records excluded by titles or abstracts
10.1016/j.semradonc.2016.02.002	Records excluded by titles or abstracts
10.1186/s12966-018-0734-9	Records excluded by titles or abstracts
10.1186/s13014-016-0619-5	Records excluded by titles or abstracts
10.1007/s00268-016-3460-y	Records excluded by titles or abstracts
10.3238/arztebl.2009.0722	Records excluded by titles or abstracts
10.1016/j.jgo.2014.10.001	Records excluded by titles or abstracts
10.1186/s12957-016-1035-x	Records excluded by titles or abstracts
10.1007/s00595-020-02018-2	Records excluded by titles or abstracts
10.1007/s10147-018-1336-x	Records excluded by titles or abstracts
10.1007/s00520-020-05789-z	Records excluded by titles or abstracts
10.1186/s12885-018-4846-z	Records excluded by titles or abstracts
10.1016/j.ejso.2016.03.021	Records excluded by titles or abstracts
10.1002/bjs.6445	Records excluded by titles or abstracts
10.1002/bjs5.50193	Records excluded by titles or abstracts
10.4143/crt.2014.351	Records excluded by titles or abstracts
10.1186/s12885-018-4201-4	Records excluded by titles or abstracts
10.1002/bjs.7683	Records excluded by titles or abstracts
10.1016/j.jamcollsurg.2014.05.017	Records excluded by titles or abstracts
10.1016/j.ctim.2015.03.010	Records excluded by titles or abstracts
10.1016/j.athoracsur.2016.05.026	Records excluded by titles or abstracts
10.1186/s12885-018-4957-6	Records excluded by titles or abstracts
10.1136/bmjopen-2015-009284	Records excluded by titles or abstracts
10.1016/j.physio.2018.08.004	Records excluded by titles or abstracts
10.1007/s10120-018-0832-z	Records excluded by titles or abstracts
10.1080/08941939.2016.1247930	Records excluded by titles or abstracts
10.1002/bjs.10425	Records excluded by titles or abstracts
10.1016/j.surg.2017.09.046	Records excluded by titles or abstracts
10.1016/j.clnu.2020.09.042	Records excluded by titles or abstracts
10.1007/s10120-013-0275-5	Records excluded by titles or abstracts
10.1016/j.ejso.2013.04.002	Records excluded by titles or abstracts
10.1245/s10434-018-6524-4	Records excluded by titles or abstracts
10.1053/j.seminoncol.2006.10.018	Records excluded by titles or abstracts
10.1016/j.surg.2015.05.017	Records excluded by titles or abstracts
10.1016/j.ctrv.2019.101908	Records excluded by titles or abstracts
10.1016/j.nut.2018.08.006	Records excluded by titles or abstracts
10.1245/s10434-018-6625-0	Records excluded by titles or abstracts
10.21873/invivo.11515	Records excluded by titles or abstracts
10.1007/s00520-019-05237-7	Records excluded by titles or abstracts
10.1371/journal.pone.0219158	Records excluded by titles or abstracts
10.1016/j.ejso.2017.06.017	Records excluded by titles or abstracts
10.1111/den.12663	Records excluded by titles or abstracts
10.1002/bjs.10618	Records excluded by titles or abstracts
10.1007/s11864-019-0654-1	Records excluded by titles or abstracts
10.1002/14651858.CD001556.pub3	Records excluded by titles or abstracts
10.1007/s00384-016-2544-3	Records excluded by titles or abstracts
10.1016/j.asjsur.2020.07.014	Records excluded by titles or abstracts
10.1016/j.ejso.2014.12.008	Records excluded by titles or abstracts
10.1148/rg.292085106	Records excluded by titles or abstracts
10.1007/s00595-012-0454-8	Records excluded by titles or abstracts
10.1007/s10388-018-0642-8	Duplicated * 2
10.1016/j.clnu.2008.04.010	Duplicated * 2
10.1245/s10434-015-4898-0	Duplicated * 3
10.1007/s10120-014-0381-z	Duplicated * 2
10.1007/s00595-017-1473-2	Duplicated * 2
10.1245/s10434-015-5061-7	Duplicated * 3
10.1007/s00384-018-3159-7	Duplicated * 2
10.3892/or.2011.1307	Duplicated * 2
10.1016/j.gtc.2009.01.012	Duplicated * 2
10.1055/a-0841-3513	Duplicated * 2
10.1007/s00464-020-07584-7	Duplicated * 4
10.1007/s11764-016-0567-y	Duplicated * 2
10.1007/s00384-016-2685-4	Duplicated * 2
10.1245/s10434-014-4127-2	Duplicated * 3
10.1007/s10120-011-0047-z	Duplicated * 2
10.1016/j.metabol.2017.07.005	Duplicated * 3
10.1371/journal.pone.0196220	Duplicated * 2
10.1097/ncc.0000000000000673	Duplicated * 2
10.4238/2015.June.29.7	Duplicated * 2
10.1016/j.ejca.2020.11.039	Duplicated * 2
10.1186/s12885-016-2066-y	Duplicated * 2
10.1111/jan.13821	Duplicated * 2
10.1016/j.ejso.2008.02.002	Duplicated * 4
10.1002/jso.24917	Duplicated * 2
10.1016/j.canlet.2007.11.001	Duplicated * 2
10.1186/s13063-015-1149-4	Duplicated * 3
10.1002/bjs.5853	Duplicated * 2
10.1007/s00268-018-4786-4	Duplicated * 2
10.1097/eja.0000000000000480	Duplicated * 3
10.4103/jpgm.JPGM_693_17	Duplicated * 2
10.1002/14651858.CD001556.pub2	Duplicated * 2
10.1245/s10434-012-2225-6	Duplicated * 2
10.2217/14750708.3.3.329	Duplicated * 3
10.1136/bmjopen-2016-012187	Duplicated * 2
10.1007/s12029-016-9881-x	Duplicated * 2
10.1186/s12885-018-4835-2	Duplicated * 2
10.1007/s11894-012-0272-6	Duplicated * 2
10.1016/j.surg.2016.05.036	Duplicated * 2
10.1001/jamasurg.2018.1645	Duplicated * 2
10.1080/0284186x.2016.1268268	Duplicated * 2
10.1016/j.ejso.2018.04.016	Duplicated * 4
10.1002/bjs.11303	Duplicated * 2
10.1016/j.jclinane.2015.06.003	Duplicated * 2
10.1016/j.thorsurg.2015.07.009	Duplicated * 2
10.1016/j.ejso.2013.05.003	Duplicated * 2
10.1188/16.Onf.352-362	Duplicated * 2
10.2217/fon-2017-0037	Duplicated * 3
10.1148/radiol.10081220	Duplicated * 2
10.1186/s12885-015-1062-y	Duplicated * 2
10.1016/j.ejso.2015.09.009	Duplicated * 2
10.1002/jcsm.12351	Duplicated * 2
10.1245/s10434-019-08072-6	Duplicated * 3
10.1007/s10120-007-0450-7	Duplicated * 2
10.1016/j.suc.2017.01.002	Duplicated * 2
10.1016/j.ejso.2018.05.001	Duplicated * 2
10.1016/j.ejrad.2015.08.008	Duplicated * 3
10.1111/odi.13722	Duplicated * 2
10.1007/s11764-018-0696-6	Duplicated * 2
10.1245/s10434-014-3580-2	Duplicated * 2
10.1016/j.amjsurg.2017.06.030	Duplicated * 2
10.1093/annonc/mdn440	Duplicated * 2
10.1016/j.jnci.2017.11.002	Duplicated * 2
10.1016/j.ghir.2020.01.005	Duplicated * 2
10.3892/ijo.2013.2118	Duplicated * 3
10.1007/s00066-020-01594-z	Duplicated * 2
10.1097/hnp.0000000000000390	Duplicated * 2
10.1016/j.asjsur.2019.01.006	Duplicated * 2
10.1016/j.suronc.2016.05.004	Duplicated * 3
10.1097/SLA.0b013e3181ca69a7	Duplicated * 2
10.1158/1055-9965.Epi-18-0122	Duplicated * 2
10.1111/codi.14083	Duplicated * 2
10.1515/pjs-2015-0082	Duplicated * 2
10.1245/s10434-008-0310-7	Duplicated * 2
10.1007/s00520-017-3961-8	Duplicated * 2
10.1007/s10151-018-1747-8	Duplicated * 4
10.1186/s12885-019-6327-4	Duplicated * 2
10.1097/NCC.0b013e31822d7537	Duplicated * 2
10.1016/j.hjdsi.2015.11.004	Duplicated * 2
10.1002/pon.5524	Duplicated * 2
10.1097/sla.0000000000001130	Duplicated * 2
10.1002/bjs.8884	Duplicated * 3
10.1002/pon.4322	Duplicated * 3
10.21614/chirurgia.114.2.234	Duplicated * 2
10.1016/j.ejca.2013.05.029	Duplicated * 2
10.2217/fon-2017-0555	Duplicated * 2
10.6004/jnccn.2018.7093	Duplicated * 2
10.1016/j.ciresp.2017.04.008	Duplicated * 4
10.1159/000497454	Duplicated * 2
10.1007/s10120-015-0554-4	Duplicated * 2
10.21873/invivo.11519	Duplicated * 2
10.1002/jso.26101	Duplicated * 2
10.1016/j.ejso.2018.01.008	Duplicated * 3
10.1016/j.ejso.2019.04.015	Duplicated * 2
10.2152/jmi.58.75	Duplicated * 2
10.1016/j.surg.2016.04.036	Duplicated * 2
10.1016/j.athoracsur.2018.09.064	Duplicated * 2
10.1016/j.athoracsur.2015.12.056	Duplicated * 2
10.1007/s00595-020-02103-6	Duplicated * 3
10.1245/s10434-019-07188-z	Duplicated * 2
10.1007/s00384-016-2653-z	Duplicated * 2
10.1186/s12966-020-01021-7	Duplicated * 2
10.1007/s00066-008-1880-9	Duplicated * 2
10.1186/s13104-015-1168-y	Duplicated * 2
10.1007/s00384-017-2811-y	Duplicated * 2
10.1111/ecc.12829	Duplicated * 2
10.1007/s00520-019-05242-w	Duplicated * 2
10.1097/md.0000000000007436	Duplicated * 2
10.1590/0102-672020180001e1371	Duplicated * 2
10.1186/1471-2407-7-154	Duplicated * 4
10.1016/j.athoracsur.2015.11.070	Duplicated * 2
10.1245/s10434-010-1388-2	Duplicated * 2
10.1016/j.ejca.2018.01.079	Duplicated * 2
10.1245/s10434-019-07638-8	Duplicated * 2
10.1002/cncr.30748	Duplicated * 2
10.1159/000500907	Duplicated * 2
10.1007/s00384-019-03241-1	Duplicated * 3
10.1016/j.athoracsur.2018.09.048	Duplicated * 2
10.1002/bjs.6408	Duplicated * 2
10.1097/dcr.0000000000000907	Duplicated * 2
10.1007/s10120-018-0896-9	Duplicated * 2
10.1245/s10434-017-6311-7	Duplicated * 3
10.1097/sla.0000000000000274	Duplicated * 2
10.1093/jjco/hyaa005	Duplicated * 3
10.1080/0284186x.2020.1765414	Duplicated * 2
10.1016/j.gtc.2009.01.010	Duplicated * 2
10.1245/s10434-019-07732-x	Duplicated * 2
10.1007/s00262-020-02696-4	Duplicated * 2
10.1007/s11605-018-3900-0	Duplicated * 2
10.1038/s41598-019-52334-y	Duplicated * 2
10.1002/bjs.10803	Duplicated * 2
10.1245/s10434-009-0731-y	Duplicated * 2
10.1016/j.ejso.2019.03.040	Duplicated * 4
10.1111/jep.12700	Duplicated * 2
10.1186/s13643-018-0771-0	Duplicated * 2
10.1111/j.1365-2354.2006.00659.x	Duplicated * 2
10.1245/s10434-018-6638-8	Duplicated * 2
10.1016/j.ejca.2006.02.005	Duplicated * 2
10.1016/j.jviscsurg.2020.02.006	Duplicated * 3
10.1186/s40880-018-0342-8	Duplicated * 2
10.3390/nu7064308	Duplicated * 3
10.1186/s12957-015-0543-4	Duplicated * 2
10.1038/srep38962	Duplicated * 2
10.1016/j.ejso.2015.05.020	Duplicated * 2
10.3390/nu12092564	Duplicated * 2
10.3748/wjg.v12.i15.2441	Duplicated * 4
10.1016/j.clnu.2020.06.015	Duplicated * 2
10.1159/000507706	Duplicated * 2
10.1007/s10120-015-0512-1	Duplicated * 3
10.1155/2016/3923585	Duplicated * 2
10.1245/s10434-015-5045-7	Duplicated * 2
10.1038/s41416-020-01189-6	Duplicated * 2
10.1007/s00464-005-0336-x	Duplicated * 3
