# Supplementary material for: Boosting recovery before surgery: The impact of prehabilitation on upper gastrointestinal cancer patients – A quantitative comparative analysis
Source: PLoS One. 2025 Mar 18;20(3):e0315734. doi: 10.1371/journal.pone.0315734 (PMC11918424; doi:10.1371/journal.pone.0315734)
Supplement: S3 Table — (XLSX) [file pone.0315734.s005.xlsx]

## Sheet: S2
Name	Year	Selection				Comparability	Outcome			Total Score
		Representativeness of the Exposed Cohort	Selection of the Non-Exposed Cohort	Ascertainment of Exposure	Demonstration That Outcome of Interest Was Not Present at Start of Study	Comparability of Cohorts on the Basis of Design or Analysis	Assessment of Outcome	Was Follow-Up Long Enough for Outcomes to Occur	Adequacy of Follow-Up of Cohorts
Laura	2023	*	*	*	*	*	*	*		7
Thijs	2022	*	*	*	*	*	*	*		7
Yuma	2022	*	*	*	*	*	*	*		7
Laura	2020	*	*	*	*	**	*	*		8
Yuji	2020	*	*	*	*	*	*		*	7
Christensen	2018	*	*	*	*	**	*	*		8
Yuji	2017	*	*	*	*	*	*	*		7
Kazuyoshi	2016	*	*	*	*	**	*		*	8
Haruhiko	2014	*	*	*	*	**	*	*		8
Daniela	2012	*	*	*	*	**	*		*	8
