# Supplementary material for: Boosting recovery before surgery: The impact of prehabilitation on upper gastrointestinal cancer patients – A quantitative comparative analysis
Source: PLoS One. 2025 Mar 18;20(3):e0315734. doi: 10.1371/journal.pone.0315734 (PMC11918424; doi:10.1371/journal.pone.0315734)
Supplement: S4 Table — (XLSX) [file pone.0315734.s006.xlsx]

## Sheet: Overall information
Name	Year	Design	Surgery type	Neoadjuvant therapy	Population	Cancer type	Treatment	Pretreatment Intervention	N	Male	Female	Stage	N Prehabilitation	N Control	Age		NOS score/risk of bias	Duration	Intervention	Control	Whether include in analysis	Name of data extractors	Date of data extractors
															Preheabilitation group	CC group
Laura	2023	Retrospective cohort study	MIE + Open esophagectomy	Overall	UK	EC	NCR+surgery	Exercise + Nutrition + Psychological support	79	59	20	I-IV	51	28	66.2 ± 9.9	63.5 ± 9.6	7	About preoperative 16 weeks	PREPARE program mainly including: Exercise: According to the WHO guidelines, patients were prescribed a personalized exercise program with a defined frequency, intensity, and durationby a experienced exercise therapist Nutritional support: A specialist nutritionist evaluated the nutritional status of patients. Personalised diet plan was designed based on physical condition of each patients Psycho…	Standard-care control group	Yes	Yuping Liu and Xiaoli Chen	2024-03-25
Thijs	2022	Retrospective cohort study	MIE-IL	Overall	UK	EC	NCR+surgery	Exercise + Nutrition + Psychological support	95	74	21	0-IV	52	43	64 ± 8	65 ± 9	7	About preoperative 13 weeks	PREPARE program mainly including: Personalized nutritional and physical goals were set and adjusted throughout the program. Patients were contacted by the physiotherapists each week to evaluate a weekly training schedule Mental state and psychological health were discussed during visits to the outpatient clinic	Standard-care control group	Yes	Yuping Liu and Xiaoli Chen	2024-03-25
Sophie	2022	RCT	Open esophagectomy + Total gastrectomy	Overall	UK	EC+GC	NCR+surgery	Exercise + Nutrition + Psychological support	48	NR	NR	I-IV	24	24	65 ± 6	62 ± 9	*	About preoperative 15 weeks	Exercise scientist with expertise in cancer care, for 1 h, twice weekly for 15 preoperative weeks, psychological intervention and needs-based nutritional interven tions with frequent, tailored, dietetic input from specialist dieticians	Standard esophagogastric care pathway	Yes	Yuping Liu and Xiaoli Chen	2024-03-25
Yuma	2022	Retrospective cohort study	Distal gastrectomy + Total gastrectomy	\	Japan	GC	Surgery	Exercise + Nutrition support	58	40	18	I-IV	15	43	74.9 ± 2.5	70.7 ± 1.7	7	Median: 13 days (7-22)	Exercise: walking was recommended about 1 h per day and patients were asked to perform leg press, leg lunge, and squats according to normal activities of daily life of each patient by rehabilitation specialists for resistance training Nutritional support: a total daily caloric intake of 25–30 kcal/kg ideal body weight (IBW) and a daily protein intake of 0.8–1.2 g/kg IBW	Standard-care control group	Yes	Yuping Liu and Xiaoli Chen	2024-03-25
Laura	2020	Prospective cohort study	Open esophagectomy	Intervention 63 Control 21	UK	EC	NAC+surgery	Exercise + Nutrition + Psychological support	111	NR	NR	I-IV	72	39	68 (61-73)	67 (62-74)	8	From completion of staging investigations to surgery The exact prehabilitation duration variable in different patients	PREPARE program mainly including: Exercise: According to the WHO guidelines, patients were prescribed a personalized exercise program with a defined frequency, intensity, and durationby a experienced exercise therapist Nutritional support: A specialist nutritionist evaluated the nutritional status of patients. Personalised diet plan was designed based on physical condition of each patients Psycho…	Standard-care control group	Yes	Yuping Liu and Xiaoli Chen	2024-03-25
Yuji	2020	Retrospective cohort study	MIE + Open esophagectomy	Overall	Japan	ESCC	NAC+surgery	Exercise	48	38	10	I-IV	23	25	65.9 ± 7.7	65.6 ± 8.7	7	Preoperative 7 days	IMT and self-training such as walking and squat about 1month before surgery combined with aerobic exercise and muscle strength training 7days before surgery	IMT and self-training such as walking and squat about 1month before surgery	Yes	Yuping Liu and Xiaoli Chen	2024-03-25
Christensen	2018	Prospective cohort study	MIE-IL + RAMIE + Open esophagectomy	Intervention 20 Control 26	Denmark	GOJ	NCR+surgery	Exercise	50	45	5	I-III	21	29	Mean:64.8		8	Mean: 8.7 weeks	Standard care plus twice-weekly high-intensity aerobic exercise and resistance training sessions	Standard-care control group	Yes	Yuping Liu and Xiaoli Chen	2024-03-26
Enrico	2018	RCT	MIS + Open surgery	Intervention 20 Control 15	Canada	EC+GC	NCR+surgery	Exercise + Nutrition support	51	38	13	I-III	26	25	67.3 ± 7.4	68.0 ± 11.6	*	Median: 36 days (17-73)	Individualized, home-based exercise training program 4 times per week according to guidelines provided by the American College of Sports Medicine and nutrition support daily protein intake of 1.2 to 1.5 g/kg of ideal body weight (or approximately 20% of total energy requirements)	Standardized perioperative care	Yes	Yuping Liu and Xiaoli Chen	2024-03-26
Yuji	2017	Retrospective cohort study	MIE + Open esophagectomy	Intervention 16 Control 11	Japan	EC	NCR+surgery	Exercise	52	41	11	0-IV	31	21	64.2 ± 8.9	64.9 ± 9.1	7	About preoperative 1 month	Pre-operative IMT	Standard-care control group	Yes	Yuping Liu and Xiaoli Chen	2024-03-26
Kazuyoshi	2016	Prospective non-randomized trial	MIG + Open gastrectomy	\	Japan	GC	Surgery	Exercise + Nutrition support	90	52	37	I-IV	22	68	75 ± 5	72 ± 4	8	About preoperative 3 weeks	Exercise: handgrip training, walking, and resistance training Nutritional support: daily calorie intake of more than 28 kcal/kg ideal body weight (IBW), and a daily intake of protein of 1.2 g/kg IBW, as well as 2.4 g daily oral supplementation with leucine metabolite β-hydroxy-β-methylbutyrate	Standard-care control group	Yes	Yuping Liu and Xiaoli Chen	2024-03-26
Haruhiko	2014	Prospective non-randomized trial	MIG + Open gastrectomy	\	Japan	GC	Surgery	Exercise	72	69	3	I-III	18	54	63.1 (51-76)	66.1 (39-81)	8	About preoperative 4 weeks	Aerobic exercise, resistance training, and stretching The aerobic training was performed 3–7 days per week. The strength of the training was set according to the maximal heart rate reserve to rate the level of perceived exertion Resistance training was carried out once or twice per week Stretching was performed before and after the aerobic training	Standard-care control group	Yes	Yuping Liu and Xiaoli Chen	2024-03-26
Daniela	2012	Pragmatic non-RCT	MIE + Open esophagectomy	Intervention 30 Control 17	Netherland	EC	NCR+surgery	Exercise	78	58	20	NR	39	39	65.4 ± 7.5	66.5 ± 9.6	8	At least 2 weeks prior to surgery	Pre-operative IMT, trained daily, seven times a week	Standard-care control group	Yes	Yuping Liu and Xiaoli Chen	2024-03-26

## Sheet: Postoperative complication
Name	Year			complication	non-complication		OR	LL	UL
Laura	2020		prehabilitation	46	26		0.457	0.183	1.139
			non-prehabilitation	31	8
				complication	non-complication		OR	LL	UL
Laura	2023		prehabilitation	33	18		0.733	0.269	1.995
			non-prehabilitation	20	8
				complication	non-complication		OR	LL	UL
Thijs	2022		prehabilitation	24	28		0.508	0.223	1.158
			non-prehabilitation	27	16
				complication	non-complication		OR	LL	UL
Christensen	2018		prehabilitation	11	10		1.354	0.439	4.176
			non-prehabilitation	13	16
				complication	non-complication		OR	LL	UL
Enrico	2018		prehabilitation	14	10		0.544	0.165	1.793
			non-prehabilitation	18	7
				complication	non-complication		OR	LL	UL
Haruhiko	2014		prehabilitation	1	17		0.086	0.011	0.691
			non-prehabilitation	22	32
				complication	non-complication		OR	LL	UL
Kazuyoshi	2016		prehabilitation	3	19		1.035	0.254	4.219
			non-prehabilitation	9	59
				complication	non-complication		OR	LL	UL
Yuma	2022		prehabilitation	1	14		0.313	0.036	2.735
			non-prehabilitation	8	35

## Sheet: Pulmonary complication
Name	Year			Pulmonary complication	non-Pulmonary complication		OR	LL	UL
Laura	2020		prehabilitation	26	46		0.283	0.124	0.642
			non-prehabilitation	26	13
				Pulmonary complication	non-Pulmonary complication		OR	LL	UL
Yuji	2020		prehabilitation	1	22		0.081	0.009	0.704
			non-prehabilitation	9	16
				Pulmonary complication	non-Pulmonary complication		OR	LL	UL
Thijs	2022		prehabilitation	16	36		0.561	0.242	1.303
			non-prehabilitation	19	24
				Pulmonary complication	non-Pulmonary complication		OR	LL	UL
Christensen	2018		prehabilitation	4	17		2.039	0.405	10.273
			non-prehabilitation	3	26
				Pulmonary complication	non-Pulmonary complication		OR	LL	UL
Daniela	2012		prehabilitation	7	32		0.729	0.241	2.204
			non-prehabilitation	9	30
				Pulmonary complication	non-Pulmonary complication		OR	LL	UL
Yuji	2017		prehabilitation	4	27		0.474	0.111	2.027
			non-prehabilitation	5	16
				Pulmonary complication	non-Pulmonary complication		OR	LL	UL
Sophie	2022		prehabilitation	13	11		0.394	0.116	1.34
			non-prehabilitation	18	6
				Pulmonary complication	non-Pulmonary complication		OR	LL	UL
Haruhiko	2014		prehabilitation	3	15		1.15	0.27	4.899
			non-prehabilitation	8	46
				Pulmonary complication	non-Pulmonary complication		OR	LL	UL
Kazuyoshi	2016		prehabilitation	1	21		6.273	0.542	72.542
			non-prehabilitation	0	68

## Sheet: Anastomotic leakage
Name	Year			Anastomotic leakage	non-Anastomotic leakage		OR	LL	UL
Thijs	2022		prehabilitation	5	47		0.656	0.186	2.319
			non-prehabilitation	6	37
				Anastomotic leakage	non-Anastomotic leakage		OR	LL	UL
Christensen	2018		prehabilitation	1	20		0.675	0.057	7.973
			non-prehabilitation	2	27
				Anastomotic leakage	non-Anastomotic leakage		OR	LL	UL
Daniela	2012		prehabilitation	8	31		3.097	0.755	12.699
			non-prehabilitation	3	36
				Anastomotic leakage	non-Anastomotic leakage		OR	LL	UL
Yuji	2017		prehabilitation	0	31		0.688	0.041	11.586
			non-prehabilitation	0	21
				Anastomotic leakage	non-Anastomotic leakage		OR	LL	UL
Yuji	2020		prehabilitation	0	23		1.083	0.064	18.299
			non-prehabilitation	0	25
				Anastomotic leakage	non-Anastomotic leakage		OR	LL	UL
Haruhiko	2014		prehabilitation	0	18		0.242	0.029	2.025
			non-prehabilitation	9	45
				Anastomotic leakage	non-Anastomotic leakage		OR	LL	UL
Kazuyoshi	2016		prehabilitation	0	22		0.971	0.096	9.804
			non-prehabilitation	2	66

## Sheet: Wound infection
Name	Year			Yes	No		OR	LL	UL
Yuji	2017		prehabilitation	2	29		2.2	0.214	22.591
			non-prehabilitation	0	21
				Yes	No		OR	LL	UL
Yuji	2020		prehabilitation	0	23		0.512	0.044	6.126
			non-prehabilitation	1	24
				Yes	No		OR	LL	UL
Haruhiko	2014		prehabilitation	0	18		0.242	0.029	2.025
			non-prehabilitation	9	45

## Sheet: Hospital readmission
Name	Year			Yes	No		OR	LL	UL
Laura	2020		prehabilitation	13	59		2.644	0.705	9.918
			non-prehabilitation	3	36
				Yes	No		OR	LL	UL
Thijs	2022		prehabilitation	5	47		0.656	0.186	2.319
			non-prehabilitation	6	37
				Yes	No		OR	LL	UL
Yuji	2017		prehabilitation	1	30		0.667	0.039	11.285
			non-prehabilitation	1	20
				Yes	No		OR	LL	UL
Sophie	2022		prehabilitation	6	18		0.81	0.226	2.9
			non-prehabilitation	7	17

## Sheet: ICU readmission
Name	Year			Yes	No		OR	LL	UL
Thijs	2022		prehabilitation	2	50		0.206	0.04	1.049
			non-prehabilitation	7	36
				Yes	No		OR	LL	UL
Sophie	2022		prehabilitation	1	23		0.304	0.029	3.157
			non-prehabilitation	3	21

## Sheet: Cardiac complication
Name	Year			Yes	No		OR	LL	UL
Thijs	2022		prehabilitation	9	43		0.691	0.252	1.893
			non-prehabilitation	10	33
				Yes	No		OR	LL	UL
Yuji	2017		prehabilitation	4	27		2.963	0.307	28.574
			non-prehabilitation	1	20
				Yes	No		OR	LL	UL
Yuji	2020		prehabilitation	0	23		0.24	0.025	2.307
			non-prehabilitation	3	22
				Yes	No		OR	LL	UL
Kazuyoshi	2016		prehabilitation	0	22		1.478	0.128	17.072
			non-prehabilitation	1	67

## Sheet: Vocal cord palsy
Name	Year			Yes	No		OR	LL	UL
Daniela	2012		prehabilitation	2	37		1	0.134	7.48
			non-prehabilitation	2	37
				Yes	No		OR	LL	UL
Yuji	2017		prehabilitation	8	23		6.957	0.799	60.532
			non-prehabilitation	1	20
				Yes	No		OR	LL	UL
Yuji	2020		prehabilitation	6	17		2.588	0.564	11.876
			non-prehabilitation	3	22

## Sheet: Chylous leakage
Name	Year			Yes	No		OR	LL	UL
Daniela	2012		prehabilitation	2	37		1	0.134	7.48
			non-prehabilitation	2	37
				Yes	No		OR	LL	UL
Yuji	2017		prehabilitation	1	30		0.667	0.039	11.285
			non-prehabilitation	1	20
				Yes	No		OR	LL	UL
Yuji	2020		prehabilitation	0	23		1.083	0.064	18.299
			non-prehabilitation	0	25

[truncated: 1 more sheets: Bleeding]
